# Supplementary material for: Bisphenol S Adsorption Behavior on Ferralsol and Biochar Modified Soil with Dissolved Organic Matter
Source: Int J Environ Res Public Health. 2019 Mar 3;16(5):764. doi: 10.3390/ijerph16050764 (PMC6427365; doi:10.3390/ijerph16050764)
Supplement: Supplementary file 1 [file ijerph-16-00764-s001.zip]

Archive with 2 entries (2 files):
- ijerph-433410-suppl xml.docx
- ijerph-433410-suppl xml.pdf
